# Supplementary material for: Molecular Characterization and SNP-Based Molecular Marker Development of Two Novel High Molecular Weight Glutenin Genes from Triticum spelta L
Source: Int J Mol Sci. 2022 Sep 21;23(19):11104. doi: 10.3390/ijms231911104 (PMC9570065; doi:10.3390/ijms231911104)
Supplement: Supplementary file 1 [file ijms-23-11104-s001.zip]

Archive with 8 entries (8 files):
- Supplementary material-Tables and Figures Legend.pdf
- Supplemental Table S1-S6.xlsx
- Figure S5.jpg
- Figure S6.jpg
- Figure S1.jpg
- Figure S2.jpg
- Figure S3.jpg
- Figure S4.jpg
