# Supplementary material for: Molecular Characterization and SNP-Based Molecular Marker Development of Two Novel High Molecular Weight Glutenin Genes from Triticum spelta L
Source: Int J Mol Sci. 2022 Sep 21;23(19):11104. doi: 10.3390/ijms231911104 (PMC9570065; doi:10.3390/ijms231911104)
Supplement: Supplementary file 1 [file ijms-23-11104-s001.zip › Supplemental Table S1-S6.xlsx]

## Sheet: Table S1
Table S1. Wheat varieties and their Glu-1 compositions used in the current study
No.	Varietiess	Species	Origin	Glu-A1	Glu-B1	Glu-D1
1	Chinese Spring, CS	T. aestivum	China	N	7+8	2+12
2	Ningchun 4	T. aestivum	China	1	17+18	5+10
3	Zhongmai 175	T. aestivum	China	N	7+8	2+12
4	Zhongmai 16	T. aestivum	China	N	7+9	5+10
5	Jimai 22	T. aestivum	China	N	7+8	4+12
6	Yumai 34	T. aestivum	China	1	7+8	5+10
7	Zhongmai 8601	T. aestivum	China	1	7+9	2+12
8	Lumai 21	T. aestivum	China	1	7+8	5+10
9	Yang 158	T. aestivum	China	N	7+8	2+12
10	Jing 771	T. aestivum	China	1	20+20	5+10
11	Yangmai 10	T. aestivum	China	1	7+8	2+12
12	Kontrast	T. aestivum	Germany	N	17+18	5+10
13	Shannong 215953	T. aestivum	China	N	6+8	2+12
14	Ningchun 47	T. aestivum	China	1	7+8	5+10
15	Mingxian169	T. aestivum	China	N	7+8	2+12
16	Jingdong 8	T. aestivum	China	N	7+9	5+10
17	Jimai 20	T. aestivum	China	1	13+16	5+10
18	Heng 136	T. aestivum	China	N	7+9	2+12
19	Longmai 39	T. aestivum	China	2*	7+9	5+10
20	Paron	T. aestivum	Italy	2*	17+18	5+10
21	Lumai 17	T. aestivum	China	1	7+8	2+12
22	Yan 361	T. aestivum	China	1	17+18	5+10
23	Sunstate	T. aestivum	Australia	1	17+18	5+10
24	Wanmai 33	T. aestivum	China	1	13+19	5+10
25	Imbros	T. aestivum	Germany	1	14+15	2+12
26	Shaan253	T. aestivum	China	1	7+9	5+10
27	Spelt 146	T. aestivum	Germany	1	13+22*	2+12
28	Shaan 229	T. aestivum	China	1	14+15	5+10
29	Spelt 6	T. spelta	Germany	N	13*+19*	2+12
30	Spelt 20	T. spelta	Germany	N	13*+19*	2+12
31	Spelt 24	T. spelta	Germany	N	13*+19*	2+12
32	Spelt 4	T. spelta	Germany	N	6.1+22.1	2+12
33	Spelt 9	T. spelta	Germany	1	6.1+22.1	2+12
34	Spelt 10	T. spelta	Germany	N	6.1+22.1	2+12
35	Spelt 84	T. spelta	Germany	1	6.1+22.1	2+12
36	Spelt 85	T. spelta	Germany	1	6.1+22.1	2+12
37	Spelt 87	T. spelta	Germany	1	6.1+22.1	2+12
38	Spelt 90	T. spelta	Germany	1	6.1+22.1	2+12
39	Spelt 95	T. spelta	Germany	1	6.1+22.1	2+12
40	Spelt 105	T. spelta	Germany	1	6.1+22.1	2+12
41	Spelt 109	T. spelta	Germany	1	6.1+22.1	2+12
42	Spelt 110	T. spelta	Germany	1	6.1+22.1	2+12
43	Spelt 232	T. spelta	Germany	1	6.1+22.1	2+12
44	Spelt 233	T. spelta	Germany	1	6.1+22.1	2+12
45	Spelt 237	T. spelta	Germany	1	6.1+22.1	2+12
46	Spelt 137	T. spelta	Germany	2.1*	13+22*	2+12
47	Opata	T. aestivum	Mexico	2*	13+16	2+12

## Sheet: Table S2
Table S2. The primer sequences used to amplify 1Ax2.1* and 1By19* genes
Primers	Primer sequences
1By19*F	5'-ATGGCTAAGCGGTTGGTCCTC-3'
1By19*R	5'-TCACTGGCTAGCCGACAATGC-3'
1Ax2.1*F	5'-ATGACTAAGCGGTTGGTTCTTTTTGC-3'
1Ax2.1*R	5'-CTATCACTGGCTGGCCAACAATGCG-3'

## Sheet: Table S3
Table S3. Estimation of the divergence time (MYA) among 27 HMW-GS genes
No.	HMW-GS	1	2	3	4	5	6	7	8	9	10	11	12	13	14	15	16	17	18	19	20	21	22	23	24	25	26	27
1	1Ax2.1*
2	1Ax1	0.92±0.23
3	1Ax2*	1.00±0.23	0.23±0.08
4	1Ax2.1	2.31±0.31	1.85±0.31	1.92±0.31
5	1Bx6	12.85±0.69	12.54±0.69	12.54±0.69	12.54±0.69
6	1Bx7	12.69±0.69	12.46±0.69	12.46±0.69	12.46±0.69	1.23±0.23
7	1Bx13	12.85±0.69	12.54±0.69	12.62±0.69	12.54±0.69	1.31±0.23	1.00±0.23
8	1Bx14	12.69±0.69	12.46±0.69	12.54±0.69	12.38±0.69	1.62±0.23	1.62±0.23	1.69±0.31
9	1Bx14*	12.77±0.69	12.54±0.69	12.54±0.69	12.54±0.69	1.23±0.23	0.92±0.23	1.00±0.23	1.54±0.23
10	1Bx17	12.69±0.69	12.46±0.69	12.46±0.69	12.46±0.69	1.23±0.23	0.00±0.00	1.00±0.23	1.62±0.23	0.92±0.23
11	1Bx20	12.69±0.69	12.46±0.69	12.46±0.69	12.31±0.69	1.46±0.23	1.38±0.23	1.46±0.23	0.38±0.15	1.38±0.23	1.38±0.23
12	1Bx23	12.77±0.69	12.54±0.69	12.54±0.69	12.54±0.69	1.31±0.23	0.85±0.23	0.92±0.23	1.62±0.23	0.31±0.08	0.85±0.23	1.23±0.23
13	1Bx23*	12.85±0.69	12.62±0.69	12.69±0.69	12.62±0.69	1.38±0.23	1.08±0.23	1.08±0.23	1.69±0.23	0.15±0.08	1.08±0.23	1.54±0.23	0.31±0.15
14	1Dx2	7.54±0.62	7.46±0.62	7.54±0.62	7.54±0.62	11.62±0.69	11.46±0.69	11.62±0.69	11.54±0.69	11.54±0.69	11.46±0.69	11.46±0.69	11.54±0.62	11.69±0.69
15	1Dx2.2	7.62±0.62	7.54±0.62	7.62±0.62	7.54±0.62	11.69±0.69	11.54±0.69	11.69±0.69	11.54±0.69	11.54±0.69	11.54±0.69	11.54±0.69	11.54±0.62	11.62±0.69	0.08±0.08
16	1Dx5	7.77±0.62	7.69±0.62	7.77±0.62	7.69±0.54	11.77±0.69	11.62±0.62	11.77±0.62	11.69±0.69	11.69±0.62	11.62±0.62	11.62±0.69	11.69±0.62	11.77±0.62	0.62±0.15	0.62±0.15
17	1By19*	15.54±0.69	15.46±0.77	15.54±0.69	15.54±0.77	14.38±0.77	14.23±0.77	14.54±0.77	14.77±0.77	14.31±0.77	14.23±0.77	14.69±0.77	14.46±0.77	14.46±0.77	14.00±0.69	14.00±0.69	14.08±0.69
18	1By8	15.62±0.69	15.54±0.77	15.62±0.77	15.62±0.77	14.31±0.77	14.15±0.77	14.46±0.77	14.69±0.77	14.23±0.77	14.15±0.77	14.62±0.77	14.38±0.77	14.38±0.77	14.08±0.77	14.15±0.69	14.23±0.69	0.62±0.15
19	1By9	15.54±0.69	15.46±0.77	15.54±0.77	15.54±0.77	14.23±0.77	14.08±0.77	14.46±0.77	14.62±0.77	14.23±0.77	14.08±0.77	14.62±0.77	14.38±0.77	14.38±0.77	14.08±0.69	14.08±0.69	14.15±0.69	0.46±0.15	0.15±0.08
20	1By15	16.31±0.69	16.23±0.69	16.31±0.69	16.23±0.69	14.92±0.77	14.77±0.77	15.00±0.77	15.15±0.77	14.85±0.77	14.77±0.77	15.15±0.77	15.00±0.77	15.00±0.77	15.00±0.77	15.00±0.77	15.08±0.77	2.62±0.38	2.62±0.38	2.62±0.38
21	1By15*	16.23±0.69	16.15±0.69	16.23±0.69	16.08±0.69	15.31±0.77	15.15±0.77	15.38±0.77	15.54±0.77	15.23±0.77	15.15±0.77	15.54±0.77	15.38±0.77	15.38±0.77	15.31±0.77	15.38±0.77	15.38±0.69	2.85±0.31	2.92±0.38	2.85±0.38	1.85±0.31
22	1By16	15.62±0.69	15.54±0.77	15.62±0.77	15.62±0.77	14.23±0.77	14.00±0.77	14.38±0.77	14.62±0.77	14.23±0.77	14.00±0.77	14.46±0.77	14.23±0.77	14.38±0.77	14.08±0.77	14.08±0.69	14.23±0.69	0.31±0.15	0.85±0.23	0.69±0.15	2.85±0.38	3.08±0.38
23	1By18	15.54±0.69	15.46±0.77	15.54±0.77	15.54±0.77	14.23±0.77	14.08±0.77	14.46±0.77	14.62±0.77	14.23±0.77	14.08±0.77	14.62±0.77	14.38±0.77	14.38±0.77	14.08±0.69	14.08±0.69	14.15±0.69	0.54±0.15	0.23±0.08	0.08±0.08	2.62±0.38	2.92±0.38	0.77±0.23
24	1By20	16.31±0.69	16.31±0.69	16.31±0.69	16.15±0.69	14.92±0.77	14.77±0.77	15.00±0.77	15.15±0.77	14.85±0.77	14.77±0.77	15.15±0.77	15.00±0.77	15.00±0.77	15.00±0.77	15.08±0.77	15.15±0.69	2.62±0.31	2.69±0.38	2.62±0.38	0.46±0.15	1.85±0.31	2.92±0.38	2.69±0.38
25	1Dy10	15.77±0.69	15.69±0.69	15.77±0.69	15.77±0.69	14.31±0.69	14.31±0.77	14.62±0.77	14.54±0.69	14.38±0.77	14.31±0.77	14.46±0.69	14.54±0.77	14.46±0.77	14.46±0.69	14.54±0.69	14.62±0.69	5.69±0.46	5.62±0.54	5.62±0.54	4.92±0.46	5.23±0.46	5.85±0.54	5.62±0.54	5.00±0.46
26	1Dy12	16.08±0.77	16.00±0.77	16.08±0.77	16.08±0.69	14.54±0.69	14.54±0.77	14.77±0.77	14.77±0.77	14.62±0.77	14.54±0.77	14.77±0.77	14.77±0.77	14.69±0.77	14.62±0.77	14.62±0.69	14.69±0.69	5.62±0.46	5.62±0.46	5.54±0.46	4.85±0.46	5.08±0.46	5.77±0.46	5.62±0.46	4.85±0.46	0.85±0.23
27	1Dy12*	16.23±0.77	16.15±0.77	16.23±0.77	16.15±0.69	14.62±0.69	14.62±0.77	14.85±0.77	14.85±0.77	14.77±0.77	14.62±0.77	14.85±0.77	14.85±0.77	14.77±0.77	14.62±0.77	14.69±0.77	14.77±0.69	5.85±0.46	5.77±0.46	5.77±0.46	5.00±0.46	5.31±0.46	6.00±0.46	5.70±0.46	5.08±0.46	1.00±0.23	0.23±0.08

## Sheet: Table S4
Table S4. The sequences of primers used to amplify the upstream promoter
Primers	Sequences
1Ax2.1* upR	5’-AGGGAAAGACAATGGACATGCAGA-3’
1Ax2.1* upR	5’-GGGCGACGACTACCGCCGCAAAAA-3’
1By19* upF	5’-TATGTTAATTTTAGACATGAATGA-3’
1By19* upR	5’-AGCCACGAGGGTGATGACTACTGT-3’

## Sheet: Table S5
Table S5. Molecular marker primers used for HMW-GS genes
HMW-GS genes	Molecular marker primers
1Ax2.1*	2.1*F 5’-ACATATTCTGCCAAACCT-3’
	2.1*R 5’-AGTGTAGTTTGCCAACAA-3’
1By19*	19*F 5’-AAATGTTGTGAGTCATTA-3’
	19*R 5’-TGCTCGGTGTTGTGGGTA-3’

## Sheet: Table S6
Table S6. The amplification conditions for molecular marker development of 1Ax2.1* and 1By19* genes
HMW-GS	Pre-denaturation	Denaturatin	Annealing	Extension	Cycle number	Final extension
genes
lAx2.1*	94℃, 3 min	94℃, 5 s	58℃,15 s,	72℃, 2 s	35	72℃, 5 min
lByl9*	94℃, 3 min	94℃, 5 s	55℃,15 s	72℃, 4 s	35	72℃, 5 min
